# Supplementary material for: Vaults, heroes, and enemies: a multimodal approach to poster propaganda in the Fallout series
Source: Front Psychol. 2025 Jun 6;16:1576282. doi: 10.3389/fpsyg.2025.1576282 (PMC12180532; doi:10.3389/fpsyg.2025.1576282)
Supplement: Supplementary file 1 [file Data_Sheet_1.ZIP]

Archive with 1 entries (1 files):
- Multimodal Poster Propaganda in the Fallout Series-SPSSdataset.sav
